# Supplementary material for: A Systematic Review of Biological Control Agents, Plant Extracts and Cover Crops or Intercropping for the Control of Leucoptera coffeella (Lepidoptera: Lyonetiidae)
Source: Insects. 2026 Jun 16;17(6):636. doi: 10.3390/insects17060636 (PMC13301395; doi:10.3390/insects17060636)
Supplement: Supplementary file 1 [file insects-17-00636-s001.zip]

Archive with 2 entries (2 files):
- insects-4280366-File S1.pdf
- insects-4280366-File S2.xlsx
