# Supplementary material for: A Systematic Review of Biological Control Agents, Plant Extracts and Cover Crops or Intercropping for the Control of Leucoptera coffeella (Lepidoptera: Lyonetiidae)
Source: Insects. 2026 Jun 16;17(6):636. doi: 10.3390/insects17060636 (PMC13301395; doi:10.3390/insects17060636)
Supplement: Supplementary file 1 [file insects-17-00636-s001.zip › insects-4280366-File S2.xlsx]

## Sheet: References
	Autores	Data base	Year	Title of the work	Review	Species studied	Countries	Site	Work subject	Parasitoids	Predator	Bacteria	Fungi	Plant extracts	Cover crops or intercropping
	Gravena,	Scielo Brasil	1983	Táticas de manejo integrado do bicho mineiro do cafeeiro Perileucoptera coffeella (Guérin-Méneville, 1842): I-Dinâmica populacional e inimigos naturais		Leucoptera coffeella	Brazil	Campo	Manejo	1
	Villacorta,	Google Acadêmico	1983	Ovicidal activity of Metarhizium anisopliae isolate CM-14 on the coffee leaf miner. Leucoptera coffeella (Lepidoptera: Lyonetiidae).	Entomophaga	Leucoptera coffeella	Brazil	Lab	Biological control				1
	Gallardo-Covas,	Google Acadêmico	1988	Faunal survey of the coffee leaf miner, Leucoptera coffeella, parasitoids in Puerto Rico	The Journal of Agriculture of the University of Puerto Rico	Leucoptera coffeella	Porto Rico	Campo	Levantamento	1
	Gallardo-Covas	Google Acadêmico	1992	View augmentation of Mirax insularism Muesebeck: Alternative for population control of the coffee leaf miner, Leucoptera coffeella Guérin-Ménéville, in Puerto Rico	The Journal of Agriculture of the University of Puerto	Leucoptera coffeella	Porto Rico	Canpo	Biological control	1
	Martinez et al.,	Google Acadêmico	2003	Redução da oviposição e da sobrevivência de ovos de Leucoptera coffeella causadas pelo óleo emulsionável de nim	Manejo Integrado de Plagas y Agroecología	Leucoptera coffeella	Costa rica	Lab	Manejo					1
	Vezon et al.	Sciencedirect	2005	The potential of NeemAzal for the control of coffee leaf pests	Crop Protection	Leucoptera coffeella	Brazil	C. de vegetação	Alternativa de controle					1
	Mendonça et al.,	Scielo Brasil	2006	Produtos naturais e sintéticos no controle de Leucoptera coffeella (Guérin-Mèneville & Perrottet, 1842) (Lepidoptera: Lyonetiidae) e seus efeitos sobre a predação por Vespas	Ciência Agrotecnologia	Leucoptera coffeella	Brazil	campo	Biological control					1
	Mello et al.,	Scielo Brasil	2007	Comunidades de parasitoides de Leucoptera coffeella (Guérin-Mèneville & Perrottet, 1842) (Lepidoptera: Lyonetiidae) em cafeeiros nas regiões oeste e sudeste da Bahia	Ciência e Agrotecnologia	Leucoptera coffeella	Brazil	campo	Levantamento	1
	Pereira et al.,	Scopus	2007	Natural mortality factors of Leucoptera coffeella (Lepidoptera: Lyonetiidae) on Coffea arabica.	Biocontrol Science of Technology	Leucoptera coffeella	Brazil	campo	Diagnostico	1
	De la Mora et al.,	Google Acadêmico	2008	Arboreal ant abundance and leaf miner damage in coffee agroecosystems in Mexico.	Biotropica	Leucoptera coffeella	Mexico	Campo	Levantamento		1
	Lomeli- et al.,	Sciencedirect	2009	Impact of natural enemies on coffee leafminer Leucoptera coffeella (Lepidoptera: Lyonetiidae) population dynamics in Chiapas, Mexico	Biological control,	Leucoptera coffeella	Mexico	campo	Levantamento	1
	Navarro-Gutiérrez,	PubMed	2009	Host instar preference of Mirax Insularis (Muesebeck) (Hymenoptera: Braconidae), a Koinobiont Parasitoid of Leucoptera Coffeella Guerin-Meneville (Lepidoptera: Lyonetiidae)	The Journal of Agriculture of the university of Puerto Rico	Leucoptera coffeella	Puerto Rico	Labo	Biological control	1
	Amaral et al.,	Scielo Brasil	2010	Does vegetational diversification reduce coffee lea miner Leucoptera coffeella (Guérin-Mèneville) (Lepidoptera: Lyonetiidae) attack?	Neotropical Entomology,	Leucoptera coffeella	Brazil	Campo	Manejo						1
	Alves et al.,	Scielo Brasil	2011	Plant extracts as an alternative to control Leucoptera coffeella (Guérin-Mèneville)(Lepidoptera: Lyonetiidae).	Neotropical Entomology	Leucoptera coffeella	Brazil	Lab-Campo	Alternativa de controle					1
	Parra & Reais,	Google Acadêmico	2013	Manejo integrado para as principais pragas da cafeicultura, no Brasil.	Visão Agrícola	Leucoptera coffeella	Brazil	campo	Controle		1
	Alves et al.,	Scielo Brasil	2013	Selection of active plant extracts against the coffee leaf miner Leucoptera coffeella (Lepidoptera: Lyonetiidae).	Revista Brasileira de Plantas Medicinais	Leucoptera coffeella	Brazil	Lab	Alternativa de controle					1
	David-Rueda,	Scielo Brasil	2016	Diagnóstico de Leucoptera coffeella (Lepidoptera: Lyonetiidae) y sus parasitoides en el departamento de Antioquia, Colombia	Revista Colombiana de Entomología	Leucoptera coffeella	Colombia	campo	Diagnostico	1
	Fanela et al.,	Scopus	2020	Assessing potential plants extracts to reduce Leucoptera coffeella (lepidoptera: Lyonetiidae) attack in coffee	Coffee Science	Leucoptera coffeella	Brazil	Lab	Alternativa de controle					1
	Figueiredo et al.,	PubMed	2021	Releases of Chrysoperla externa (Neuroptera: Chrysopidae) eggs for the control of the coffee leaf miner, Leucoptera coffeella (Lepidoptera: Lyonetiidae)	Diversity	Leucoptera coffeella	Brazil	Campo	Alternativa de controle		1
	Matins et al.,	Sciencedirect	2021	Is Ceraeochrysa cubana a coffee leaf miner predator?	Biological Control	Leucoptera coffeella	Brazil	Lab	Biological control		1
	Rosado et al.,	Sciencedirect	2021	Cover crop intercropping increases biological control in coffee crops	Biological Control	Leucoptera coffeella	Brazil	Campo	Biological control						1
	Androcioli et al.,	Scopus	2021	Alternative treatments diminish oviposition and viability of Leucoptera coffeella (Lepidoptera: Lyonetiidae) eggs and larvae on coffee plants	Coffee Science	Leucoptera coffeella	Brazil	Lab	Alternativa de controle					1
	Lago et al.,	Scielo Brasil	2022	Combined application of Isaria fumosorosea and beta-cyfluthrin in the control of coffee leaf miner	Revista Ceres	Leucoptera coffeella	Brazil	Campo	Biological control				1
	Marques et al.,	PubMed	2022	Diversity of Hymenopteran Parasitoids in Coffee Plantations under Agroecological Transition and Its Impact on Coffee Leaf Miner (Leucoptera coffeella) Infestations	Diversity	Leucoptera coffeella	Brazil	Campo	Biolgical control	1
	Dami et al.,	PubMed	2023	Functional response of 3 green lacewing species (Neuroptera: Chrysopidae) to Leucoptera coffeella (Lepidoptera: Lyonetiidae)		Leucoptera coffeella	Brazil	Lab	Biological control		1
	Dos Santos et al.,	Google Acadêmico	2023	Natural parasitism of the coffee leaf miner: climate factors, insecticide, and landscape affecting parasitoid diversity and their ecosystem services in coffee agroecosystems	Bulletin of Entomological Research,	Leucoptera coffeella	Brazil	Campo	Biological control	1
	Lima et al.,	Sciencedirect	2024	Toxicity of botanical insecticides at different developmental stages of the coffee leaf miner, Leucoptera coffeella (Lepidoptera: Lynetiidae), and their side effects on predator Chrysoperla externa (Neuroptera: Chrysopidae).	Crop Protection	Leucoptera coffeella	Brazil	Lab	Alternativa de controle					1
	Silva et al.,	Sciencedirect	2025	Insecticidal efficacy and chemical profile of Handroanthus impetiginosus extracts for sustainable management of the coffee leaf miner (Leucoptera coffeella). Journal of Plant Diseases and Protection, 132(4), 1-12.	Journal of Plant Diseases and Protection	Leucoptera coffeella	Brazil	Lab	Alternativa de controle					1
										10	5	0	2	9	2
													17		28

## Sheet: References..
	Parasitoids	Gallardo-Covas, F .Faunal survey of the coffee leaf miner, Leucoptera coffeella, parasitoids in Puerto Rico. Journal of Agriculture of the University of Puerto Rico, v. 72, n. 2, p. 255-263, 1988b.
		Melo, T. L., Castellani, M. A., Nascimento, M. D. L. D., Menezes Junior, A. D. O., Ferreira, G. F. P., & Lemos, O. L. (2007). Comunidades de parasitóides de Leucoptera coffeella (Guérin-Mèneville & Perrottet, 1842)(Lepidoptera: Lyonetiidae) em cafeeiros nas regiões Oeste e Sudoeste da Bahia. Ciência e Agrotecnologia, 31, 966-972.
		Lomeli-Flores, J. R., Barrera, J. F., & Bernal, J. S. (2009). Impact of natural enemies on coffee leafminer Leucoptera coffeella (Lepidoptera: Lyonetiidae) population dynamics in Chiapas, Mexico. Biological control, 51(1), 51-60.
		Pereira, E. J. G., Picanço, M. C., Bacci, L., Della Lucia, T. M. C., Silva, É. M., & Fernandes, F. L. (2007). Natural mortality factors of Leucoptera coffeella (Lepidoptera: Lyonetiidae) on Coffea arabica. Biocontrol Science and Technology, 17(5), 441-455.
		Marques, K. B. S. C., Fernandes, L. G., Morais, L. C., Haddi, K., & Silveira, L. C. P. (2023). Diversity of hymenopteran parasitoids in coffee plantations under agroecological transition and its impact on coffee leaf miner (Leucoptera coffeella) infestations. Diversity, 15(1), 2.
		Navarro-Gutiérrez, P. & Gallardo-Covas, F. (2009) Host instar preference of Mirax Insularis (Muesebeck) (Hymenoptera: Braconidae), a koinobiont parasitoid of Leucoptera Coffeella Guerin-Meneville (Lepidoptera: Lyonetiidae). Journal of Agriculture of the University of Puerto Rico, 93, 139–142.
		David-Rueda, G., Constantino, C. L. M., Cecilia Montoya, E., Ortega, M. O. E., Nancy Gil, Z., & Benavides-Machado, P. (2016). Diagnóstico de Leucoptera coffeella (Lepidoptera: Lyonetiidae) y Sus Parasitoides En El Departamento de Antioquia, Colombia. Rev. Colomb. Entomol. 42, 4–11.
		Dos Santos, M. P., de MS Neto, B., Cardoso, A. C., Dos Santos, I., Coelho, B. S., Leite, S. A., ... & Castellani, M. A. (2023). Natural parasitism of the coffee leaf miner: climate factors, insecticide, and landscape affecting parasitoid diversity and their ecosystem services in coffee agroecosystems. Bulletin of Entomological Research, 113(6), 814-828.
		Gravena, S. (1983). Táticas de manejo integrado do bicho mineiro do cafeeiro Perileucoptera coffeella (Guérin-Méneville, 1842): I-Dinâmica populacional e inimigos naturais. Anais da Sociedade Entomológica do Brasil, 12(1), 61-71.
		Gallardo-Covas, Fernando. "View of augmentation of Mirax insularis Muesebeck. Alternative for population control of the coffee leaf miner, Leucoptera coffeella Guérin-Ménéville, in Puerto Rico." (1992): 43-54.
	Cultura de cobertura	da Consolação Rosado, M., de Araújo, G. J., Pallini, A., & Venzon, M. (2021). Cover crop intercropping increases biological control in coffee crops. Biological Control, 160, 104675.
		Amaral, Dany S., et al. "Does vegetational diversification reduce coffee leaf miner Leucoptera coffeella (Guérin-Mèneville)(Lepidoptera: Lyonetiidae) attack?." Neotropical Entomology 39 (2010): 543-548.
	Predators	Martins, E. F., Franzin, M. L., Perez, A. L., Schmidt, J. M., & Venzon, M. (2021). Is Ceraeochrysa cubana a coffee leaf miner predator?. Biological Control, 160, 104691.
		De la Mora, A., Livingston, G., & Philpott, S. M. (2008). Arboreal ant abundance and leaf miner damage in coffee agroecosystems in Mexico. Biotropica, 40(6), 742-746.
		Parra, J. R., & Reis, P. R. (2013). Manejo integrado para as principais pragas da cafeicultura, no Brasil. Visão Agrícola, 8(12), 47-50
		Figueiredo, G. P., Dami, B. G., Souza, J. M. R., Paula, W. B. D. S., Cabral, E. D. O., Rodriguez-Saona, C., & Vacari, A. M. (2021). Releases of Chrysoperla externa (Neuroptera: Chrysopidae) eggs for the control of the coffee leaf miner, Leucoptera coffeella (Lepidoptera: Lyonetiidae), 2020. Arthropod Management Tests, 46(1), tsab148.
		Dami, B. G., Dos Santos, J. A., Barbosa, E. P., Rodriguez-Saona, C., & Vacari, A. M. (2023). Functional response of 3 green lacewing species (Neuroptera: Chrysopidae) to Leucoptera coffeella (Lepidoptera: Lyonetiidae). Journal of Insect Science, 23(3), 15.
	Fungos	do Lago, W. O., de Siqueira Sabino, P. H., Ramirio, L. D., & de Oliveira Venâncio, H. B. (2022). Combined application of Isaria fumosorosea and beta-cyfluthrin in the control of coffee leaf miner 1. Revista Ceres, 69(5), 628-631.
		Villacorta, Amador. "Ovicidal activity of Metarhizium anisopliae isolate CM-14 on the coffee leaf miner. Perileucoptera coffeella [Lep: Lyonetiidae]." Entomophaga 28.2 (1983): 179-184.
	Extratos de plantas
		Martinez, S. S., and Meneguim, A. M. (2003). Redução da oviposição e da sobrevivência de ovos de Leucoptera coffeella causadas pelo óleo emulsionável de nim. Manejo integrado de plagas y Agroecología 67, 58–62.
		Venzon, M., Rosado, M. C., Fadini, M. A. M., Ciociola Jr, A. I., & Pallini, A. (2005). The potential of NeemAzal for the control of coffee leaf pests. Crop protection, 24(3), 213-219.
		Mendonça, J. M. A. D., Carvalho, G. A., Guimarães, R. J., Reis, P. R., & Rocha, L. C. D. (2006). Produtos naturais e sintéticos no controle de Leucoptera coffeella (Guérin-Mèneville & Perrottet, 1842)(Lepdoptera: Lyonetiidae) e seus efeitos sobre a predação por vespas. Ciência e Agrotecnologia, 30, 892-899.
		Alves, D. S., Oliveira, D. F., Carvalho, G. A., dos Santos Jr, H. M., Carvalho, D. A., Santos, M. A. I., & De Carvalho, H. W. P. (2011). Plant extracts as an alternative to control Leucoptera coffeella (Guérin-Mèneville)(Lepidoptera: Lyonetiidae). Neotropical Entomology, 40, 123-128.
		Alves, D. S., Oliveira, D. F., Carvalho, G. A., Carvalho, D. A., Souza, L. P., & Lasmar, O. (2013). Selection of active plant extracts against the coffee leaf miner Leucoptera coffeella (Lepidoptera: Lyonetiidae). Revista Brasileira de Plantas Medicinais, 15, 352-362.
		Fanela, T. L. M., Bentivenha, J. P. F., Baldin, E. L. L., and Santana, A. S. (2020). Assessing potential plants extracts to reduce Leucoptera coffeella (Lepidoptera: Lyonetiidae) attack in coffee. Coffee Sci. 15, e151653–e151653. http://www.coffeescience.ufla.br/index.php/Coffeescience/article/view/1653 (accessed August 29, 2021).
		Androcioli, Humberto Godoy, et al. "Alternative treatments diminish oviposition and viability of Leucoptera coffeella (Lepidoptera: Lyonetiidae) eggs and larvae on coffee plants." Coffee Science-ISSN 1984-3909 16 (2021): e161936-e161936.
		de Oliveira Lima, V., Braghini, A., de Paula, F. C., Souza, J. M. R., Figueiredo, G. P., & Vacari, A. M. (2024). Toxicity of botanical insecticides at different developmental stages of the coffee leaf miner, Leucoptera coffeella (Lepidoptera: Lynetiidae), and their side effects on predator Chrysoperla externa (Neuroptera: Chrysopidae). Crop Protection, 181, 106678.
		Silva, A. B., Montagnini, D. L., Katchborian-Neto, A., Ferreira, M. S., Andrade, J. V., Francisco, G. O., ... & Vacari, A. M. (2025). Insecticidal efficacy and chemical profile of Handroanthus impetiginosus extracts for sustainable management of the coffee leaf miner (Leucoptera coffeella). Journal of Plant Diseases and Protection, 132(4), 1-12.

## Sheet: Parasitoids (1)
	Family	Parasitoids species	Countries	Collection method	Species	Host	Parasitism (%)	References
					Stage
	Eulophidae	Cirrospilus neotropicus	Brazil	manual (leaves, branches)	larvae	coffee tree	N/A	Mello et al., 2007
	Eulophidae	Closteroscerus cofeellae	Brazil	manual (leaves, branches)	larvae	coffee tree	Predominant	Mello et al., 2007
	Eulophidae	Horismenus aeneicollis	Brazil	manual (leaves, branches)	larvae	coffee tree	Predominant	Mello et al., 2007
	Eulophidae	Neochrysocharis coffeae	Brazil	manual (leaves, branches)	larvae	coffee tree	Predominant	Mello et al., 2007
	Braconidae	Stiropius sp.1	Brazil	manual (leaves, branches)	larvae	coffee tree	N/A	Mello et al., 2007
	Braconidae	Stiropius sp.2	Brazil	manual (leaves, branches)	larvae	coffee tree	N/A	Mello et al., 2007
	Eulophidae	Cirrospilus spp (Ec)	Mexico	manual (leaves, branches)	larvae	coffee tree	8-10	Lomeli-Flores et al., 2009
	Eulophidae	Closterocerus spp. (En)	Mexico	manual (leaves, branches)	larvae	coffee tree		Lomeli-Flores et al., 2009
	Eulophidae	C. cinctipennis Ashmead (En)	Mexico	manual (leaves, branches)	larvae	coffee tree		Lomeli-Flores et al., 2009
	Eulophidae	Elachertus spp. (Ec)	Mexico	manual (leaves, branches)	larvae	coffee tree		Lomeli-Flores et al., 2009
	Eulophidae	Horismenus spp. (Ec)	Mexico	manual (leaves, branches)	larvae	coffee tree		Lomeli-Flores et al., 2009
	Eulophidae	Miotropis spp.(Ec)	Mexico	leaves	larvae	coffee tree		Lomeli-Flores et al., 2009
	Eulophidae	Neochrysocharis spp.	Mexico	leaves	larvae	coffee tree		Lomeli-Flores et al., 2009
	Eulophidae	N. arvensis Gram.	Mexico	leaves	larvae	coffee tree		Lomeli-Flores et al., 2009
	Eulophidae	N. chalybea Hansson	Mexico	leaves	larvae	coffee tree		Lomeli-Flores et al., 2009
	Eulophidae	N. formosa (Westwood)	Mexico	leaves	larvae	coffee tree		Lomeli-Flores et al., 2009
	Eulophidae	Pnigalio spp.	Mexico	leaves	larvae	coffee tree		Lomeli-Flores et al., 2009
	Eulophidae	P. sarasolai De Santis	Mexico	leaves	larvae	coffee tree		Lomeli-Flores et al., 2009
	Eulophidae	Zagrammosoma lineaticeps (Girault)	Mexico	leaves	larvae	coffee tree		Lomeli-Flores et al., 2009
	Eulophidae	Z. multilineatum (Ashmead)	Mexico	leaves	larvae	coffee tree		Lomeli-Flores et al., 2009
	Braconidae	Allobracon spp. (En)	Mexico	leaves	larvae	coffee tree		Lomeli-Flores et al., 2009
	Braconidae	Stiropius letifer (Mann) En	Mexico	leaves	larvae	coffee tree		Lomeli-Flores et al., 2009
	Eulophidae	Cirrospiloideus sp.,	Porto Rico	leaves	larvae	coffee tree	28,5	Gallardo-Covas, 1988b
	Eulophidae	Zagrammosoma sp.,	Porto Rico	leaves	larvae	coffee tree	5,0	Gallardo-Covas, 1988b
	Eulophidae	Horismenus sp.,	Porto Rico	leaves	larvae	coffee tree	28,5	Gallardo-Covas, 1988b
	Eulophidae	Achrysocharoides sp.	Porto Rico	leaves	larvae	coffee tree	33,1	Gallardo-Covas, 1988b
	Eulophidae	Chrysonotomyia sp	Porto Rico	leaves	larvae	coffee tree	28,5	Gallardo-Covas, 1988b
	Braconidae	Mirax insularis,	Porto Rico	leaves	larvae-pupae	coffee tree	32,4	Gallardo-Covas, 1988b
	Braconidae	Orgilus niger	Brazil	leaves	egg-larvae	coffee tree	67,6	Marques et al., 2022
	Braconidae	Stiropius reticulatus	Brazil	leaves	egg-larvae	coffee tree	67,6	Marques et al., 2022
	Braconidae	Centistidea striata	Brazil	leaves	egg-larvae	coffee tree		Marques et al., 2022
	Eulophidae	Cirrospilus neotropicus	Brazil	leaves	egg-larvae	coffee tree		Marques et al., 2022
	Eulophidae	Cirrospilus sp.	Brazil	leaves	egg-larvae	coffee tree		Marques et al., 2022
	Eulophidae	Closterocerus coffeellae	Brazil	leaves	egg-larvae	coffee tree		Marques et al., 2022
	Eulophidae	Horismenus aeneicollis	Brazil	leaves	egg-larvae	coffee tree		Marques et al., 2022
	Eulophidae	Proacrias coffeae	Brazil	leaves	egg-larvae	coffee tree		Marques et al., 2022

## Sheet:  Parasitoids (2)
	Family	Parasitods species	Countries	Areas	Development stage	Host	Parasitism (%)	Host Mortality (%)	References
	Braconidae	Mirax insularis (En)	Porto Rico	field	larvae	coffee tree	65-85		Gallardo-Covas 1992
		Mirax insularis (En)	Porto Rico	field	larvae	coffee tree	15 a 25		Gallardo-Covas 1992
	Braconidae	Mirax insularis (En)	Porto Rico	field	larvae, pupae	coffee tree	14,8	N/A	N. Gutiérrez, G-Covas, 2009
	Eulophidae	Z. multilineatum (Ec)	Colombia	field	larvae	coffee tree	58-89	N/A	David Rueda et al., 2016
	Eulophidae	Pnigalio sarasolai (Ec)	Colombia	field	larvae	coffee tree	58-89	N/A	David Rueda et al., 2016
	Eulophidae	Closterocerus coffeellae	Colombia	field	larvae	coffee tree		N/A	David Rueda et al., 2016
	Eulophidae	Closterocerus lividus	Colombia	field	larvae	coffee tree		N/A	David Rueda et al., 2016
	Eulophidae	Horismenus sp. (En)	Colombia	field	larvae	coffee tree		N/A	David Rueda et al., 2016
	Eulophidae	Horismenus n. sp. (En)	Colombia	field	larvae	coffee tree		N/A	David Rueda et al., 2016
	Eulophidae	Apleurotropis n. sp. (En	Colombia	field	larvae	coffee tree		N/A	David Rueda et al., 2016
	Eulophidae	Closterocerus coffeellae	Brasil	field	larvae-pupae	coffee tree			Dos santos et al., 2023
	Eulophidae	Proacrias coffeae	Brasil	field	larvae-pupae	coffee tree			Dos santos et al., 2023
	Eulophidae	Stiropius reticulatus,	Brasil (Bahia)	field	larvae-pupae	coffee tree			Dos santos et al., 2023
	Eulophidae	Neochrysocharis sp. 1,	Brasil (Bahia)	field	larvae-pupae	coffee tree			Dos santos et al., 2023
	Eulophidae	Neochrysocharis sp. 2	Brasil (Bahia)	field	larvae-pupae	coffee tree			Dos santos et al., 2023
	Eulophidae	Zagrammosoma sp	Brasil (Bahia)	field	larvae-pupae	coffee tree			Dos santos et al., 2023
	Eulophidae	Proacrias coffeae	Brazil	lab-field	larvae-pupae	coffee tree			Gravena, 1983
	Eulophidae	Zagrammosoma sp	Brazil	lab-field	larvae-pupae	coffee tree			Gravena, 1983
	Eulophidae	Closterocerus coffeellea	Brazil	lab-field	larvae-pupae	coffee tree			Gravena, 1983
	Eulophidae	Closterocerus flavicincuts	Brazil	lab-field	larvae-pupae	coffee tree			Gravena, 1983
	Eulophidae	Horismenus sp.	Brasil (Minas Gerais)	field	eggs-larvae	coffee tree		larvae (43,1); pupae (34,7)	Pereira et al., 2007
	Braconidae	Orgilus niger	Brasil (Minas Gerais)	field	eggs-larvae	coffee tree		larvae (1,3); pupae (2,35)	Pereira et al., 2007
	Braconidae	Centistidea striata	Brasil (Minas Gerais)	field	eggs-larvae	coffee tree		larvae (29,9); pupae (62,8)	Pereira et al., 2007
	Eulophidae	Cirrospilus sp.	Brasil (Minas Gerais)	field	eggs-larvae	coffee tree		larvae (7,5);pupae (0,075)	Pereira et al., 2007
	Eulophidae	Proacrias coffeae	Brasil (Minas Gerais)	field	eggs-larvae	coffee tree		larvae (0,1)	Pereira et al., 2007
	Eulophidae	Closterocerus coffeellae	Brasil (Minas Gerais)	field	eggs-larvae	coffee tree		larvae (18,1); pupae (0,075)	Pereira et al., 2007

## Sheet: predators
	Family	Predator species	Countries	Collection method	Areas	Devlopment stage	Host plant	Predation (%)	References
	Vespidae	Polybia scutellaris	Brazil		field-lab	larvae	coffee tree	N/A	Parra & Reis, 2013
	Vespidae	Brachygastra lecheguana	Brazil		field-lab	larvae	coffee tree	N/A	Parra & Reis, 2013
	Vespidae	Protonectarina sylveirae	Brazil		field-lab	larvae	coffee tree	N/A	Parra & Reis, 2013
	Chrysopidae	Ceraeochrysa cubana Hagen, 1914	Brazil	manual	lab	egg-larvae-pupae	coffee tree	13,3 - 82,6	Martins et al., 2021
							coffee tree
	Formicidae	Iga spp	Mexico		field	larvae	coffee tree	18 a 87	De la Mora et al. 2008
	Formicidae	Azteca instabilis	Mexico		field	larvae	coffee tree	2,5 a 93,5	De la Mora et al. 2008
	Chrysopidae	Chrysoperla externa	Brazil	libreration	field	egg	coffee tree	36; 23; 28 (infestation level)	Figueiredo et al, 2021
						adult	coffee tree	0,3 - 4,4
	Chrysopidae	Chrysoperla externa,	Brazil	liberation (24h)	lab	larvae-pupae	coffee tree	6,9 larvae; 6,6 pupae	Dami et al., 2023
	Chrysopidae	Ceraeochrysa cincta e	Brazil	liberation (24h)	lab	larvae-pupae	coffee tree		Dami et al., 2023
	Chrysopidae	Ceraeochrysa cornuta.	Brazil	liberation (24h)	lab	larvae-pupae	coffee tree		Dami et al., 2023

## Sheet: Fungi, 
Fungi		Source	Areas	Delivery and fee	Exposed stage of the leafminer	Duration	Mortality (%)	Results	References
Metarhizium anisopliae (Metsch.) isolate CM-14		Grown in potato dextrose agar	plastic boxes (12 x 12 x 3,5 cm	Inoculation (0,500 g- 0,0019 g) em 100 ml	egg (24h) 48h, 72h	5 days	100 ; 78,7; 54,3	effect	Villacorta, 1983
Isaria fumosorosea		Octane	Campo	400 L.ha-1	larva	30 days	62,50	effect	Do Lago et al., 2022

## Sheet: Plant extracts
	Species name	Source	Areas	Delivery and fee	Leaf miner stage exposed	Durration	Results -Mortality (%)	Outcome	References
	Oleo emulsionvel de nim		lab- Petri dishes 9 cm , with filter paper 	spraying (0,125% a 2,5 %)	egg	4 days	Reduction de 50% /77% e 89% (reduction in the number of eggs)	effect	Martinez et al, 2003
	NeemAzalt T/S	10 g l 1 AI azadirachtin A (Trifolio GmbH, Lahnau, Germany)	greenhouse - wooden cage (50 × 50 × 50 cm)	0,1 g/l- 0,025 a 0,1 g/l	egg (two days)	2 days	reduction in oviposition (36,77 %)	effect	Vezon et al., 2005
	Extrato pirolenhoso Biopirol®		field	(2,0; 4,0; 8,0 e 16,0%)	larvae	4; 8; 15;20; 24 days	Mortality 18,58 a 8 days	effective	Mendonça et al., 2006
	Azadiractina Nim-I-Go®		Campo	( a 0,25; 0,50; 0,75 e 1,0%)	larvae	4; 8; 15;20; 24 days	Mortality 13,26 a 0,25% 1 15 days	effective	Mendonça et al., 2006
	Extratos etanólico Dieffenbachia brasiliensis		lab - about 5 seconds		larvae	24 h	Mortality 52 % e 56 %		Potenza et al. 2007
	Extratos hexânico Dieffenbachia brasiliensis		lab - about 5 seconds		larvae	24 h	Mortality 54 % e 44 %	effective	Potenza et al. 2007
	Plantago lanceolata e Momordica charantia		greenhouse	concentration 1,8 %	egg	48 h	(( 10,2 %egg extract of P. lanceolata (1.8%)) ; ((18.2 % egg extract of M. charana (1.8%))		Alves et al., 2011
	Plantago lanceolata e Momordica charantia		greenhouse and lab	18 mg extracts, 2,0 mL Tween 80 a 1,0% (g/ml)	egg	48 h	( 7,3 % egg extract of P. lanceolata ) ; (7.3 % egg extract of M. charana )		Alves et al., 2011
	Achillea millefolium	Alto do Rio Grande	lab-	(0,070 g) in 8,0 mL de Tween 80 a 1,0% (g mL-1)	larvae	48 h	26,5 % mortality		Alves et al., 2013
	Citrus limon	Alto do Rio Grande	lab-	(0,070 g) in 8,0 mL de Tween 80 a 1,0% (g mL-1)	larvae	48 h	38,6	effective	Alves et al., 2013
	Glechoma hederacea	Alto do Rio Grande	lab-	(0,070 g) in 8,0 mL de Tween 80 a 1,0% (g mL-1)	larvae	48 h	14,1 %	effective	Alves et al., 2013
	Malva sylvestris	Alto do Rio Grande	lab-	(0,070 g) in 8,0 mL de Tween 80 a 1,0% (g mL-1)	larvae	48 h	62,7 %	effective	Alves et al., 2013
	Mangifera indica	Alto do Rio Grande	lab-	(0,070 g) in 8,0 mL de Tween 80 a 1,0% (g mL-1)	larvae	48 h	27,4 %	effective	Alves et al., 2013
	Mentha spicata	Alto do Rio Grande	lab-	(0,070 g) in 8,0 mL de Tween 80 a 1,0% (g mL-1)	larvae	48 h	31,0 %	effective	Alves et al., 2013
	Mirabilis jalapa	Alto do Rio Grande	lab-	(0,070 g) in 8,0 mL de Tween 80 a 1,0% (g mL-1)	larvae	48 h	7,1 %	effective	Alves et al., 2013
	Musa sapientum	Alto do Rio Grande	lab-	(0,070 g) in 8,0 mL de Tween 80 a 1,0% (g mL-1)	larvae	48 h	37,7 %	effective	Alves et al., 2013
	Ocimum basiculum	Alto do Rio Grande	lab-	(0,070 g) in 8,0 mL de Tween 80 a 1,0% (g mL-1)	larvae	48 h	43,2 %	effective	Alves et al., 2013
	Petiveria alliaceae	Alto do Rio Grande	lab-	(0,070 g) in 8,0 mL de Tween 80 a 1,0% (g mL-1)	larvae	48 h	58,7 %	effective	Alves et al., 2013
	Porophyllum ruderale	Alto do Rio Grande	lab-	(0,070 g) in 8,0 mL de Tween 80 a 1,0% (g mL-1)	larvae	48 h	42,4 %	effective	Alves et al., 2013
	Psidium guajava	Alto do Rio Grande	lab-	(0,070 g) in 8,0 mL de Tween 80 a 1,0% (g mL-1)	larvae	48 h	23,5 %	effective	Alves et al., 2013
	Rosmarinus officinalis	Alto do Rio Grande	lab-	(0,070 g) in 8,0 mL de Tween 80 a 1,0% (g mL-1)	larvae	48 h	27,9 %	effective	Alves et al., 2013
	Roupala montana	Alto do Rio Grande	lab-	(0,070 g) in 8,0 mL de Tween 80 a 1,0% (g mL-1)	larvae	48 h	30,2 %	effective	Alves et al., 2013
	Sambucus nigra	Alto do Rio Grande	lab-	(0,070 g) in 8,0 mL de Tween 80 a 1,0% (g mL-1)	larvae	48 h	35,8 %	effective	Alves et al., 2013
	Tropaeolum majus	Alto do Rio Grande	lab-	(0,070 g) in 8,0 mL de Tween 80 a 1,0% (g mL-1)	larvae	48 h	44,4 %	effective	Alves et al., 2013
	Toona ciliata	LARESPI- Botucatu, São Paulo	lab- 15 min	(0,00002 m³/plant	adults released - egg	48 h	1.76 on average	Reduction in oviposition rate	Fanela et al., 2020
	Trichilia casaretti	LARESPI- Botucatu, São Paulo	lab- 15 min	(0,00002 m³/plant	adults released - egg	48 h	2.12 on average	Reduction in oviposition rate	Fanela et al., 2021
	Trichilia pallida	LARESPI- Botucatu, São Paulo	lab- 15 min	(0,00002 m³/plant	adults released - egg	48 h	3.25 on average	Reduction in oviposition rate	Fanela et al., 2022
	Chenopodium ambrosioides	LARESPI- Botucatu, São Paulo	lab- 15 min	(0,00002 m³/plant	adults released - egg	28 days	about 50% egg; 48.5% larvae; 61.5% pupae	high mortality	Fanela et al., 2023
	Trichilia casaretti	LARESPI- Botucatu, São Paulo	lab- 15 min	(0,00002 m³/plant	adults released - egg	28 days	about 35% egg; 63.5% larvae; 78% pupae	high mortality	Fanela et al., 2024
	Trichilia pallida	LARESPI- Botucatu, São Paulo	lab- 15 min	(0,00002 m³/plant	adults released - egg	28 days	30 % ; 72%; 100% pupae	high mortality	Fanela et al., 2025
	Ruta graveolens L.	LARESPI- Botucatu, São Paulo	lab- 15 min	(0,00002 m³/plant	adults released - egg	29 days
	Azadirachta indica A. Juss	LARESPI- Botucatu, São Paulo	lab- 15 min	(0,00002 m³/plant	adults released - egg	30 days
	Própolis marrom		lab -cage (3 dias)	0.01	egg-larvae- adult	24 h	Mortality 0 ,0 %	no effect	Androcioli et al., 2021
	Pirolenhoso com pimenta e alho (PEPG)		lab -cage (3 dias)	0.02	egg-larvae- adult	24 h	Mortality 32,0 %	effect	Androcioli et al., 2021
	óleo de nim		lab -cage (3 dias)	0.01	egg-larvae- adult	24 h	Mortality 98,6 %	effect	Androcioli et al., 2021
	Orange oil	Prev-AM, Oro Agri Brazil Produtos Agrícolas LTDA, Arapongas, PR, Brasi	lab. (24 hours old)	7 mL L-1	egg	15 days	Reduction in oviposition rate 75%	effect	de Olvireira et al., 2024
	Neem oil	Agroneem, Agrovant Comércio de Produtos Agrícolas LTDA, Jaboticabal, SP, Brasil	lab. (24 hours old)	2,4 ha-1	egg	16 days	Reduction in oviposition rate 97,6 %	effect	de Olvireira et al., 2024
	Handroanthus impetiginosus		Handroanthus impetiginosus	0.01	egg-larvae- adult	24 h	(seed extract, egg hatching at 63%); leaf extract caused 100% larval mortality	effect	Silva et al., 2025

## Sheet: Cover Crops 
			Name	Production systems	Areas	Results	References
			Plantas consercios/ Cultura de coubertura	Crotalaria juncea	Campo	efeito positivo	Rosada 2021
				Fagopyrum esculentum	Campo		Rosada 2021
				Café consorciado com bananeiras (sistema sombreado)	Campo	efeito negativo	Amaral et al., 2010
				Café consorciado com feijão-guandu (sistema sem sombra)	Campo	efeito positivo	Amaral et al., 2010
